# Supplementary material for: Development and Pilot of a Checklist for Management of Acute Liver Failure in the Intensive Care Unit
Source: PLoS One. 2016 May 13;11(5):e0155500. doi: 10.1371/journal.pone.0155500 (PMC4866783; doi:10.1371/journal.pone.0155500)
Supplement: S1 File — (XLSX) [file pone.0155500.s001.xlsx]

## Sheet: Data
Site	I am a	Non-MD=0, MD=1	Trainee=0, Faculty=1	I used the checklist	The checklist was easy to read	The checklist was easy to use	The items on the checklists are categorized logically	The time to complete the checklist did not interfere with delivery of appropriate and safe patient care	The time to complete the checklist was not excessively burdensome	The checklist allowed me the freedom to use my clinical judgment	The checklist is a useful tool in the management of ALF	If I were a patient with ALF, I would want the checklist to be used	The overall quality of the checklist is	...at the time of admission	...on a daily basis	Comments	Key:
UTSW	Critical care attg	1	1	2	4	4	4	5	4	4	4	5	4	2	2		1	Disagree strongly/Poor/No
UCSF	GI fellow	1	0	2	5	5	5	5	5	5	5	5	5	2	2	Have stage I&II phase workup labs, imaging studies too on the checklist given that they'll possibly need a transplant	2	Disagree/Below avg/Yes
UCSF	Surgery resident	1	0	2	5	5	5	5	5	5	5	5	5	2	2		3	Neutral/Avg
UW	Hepatology fellow	1	0	2	5	5	5	5	5	5	5	5	5	2	1		4	Agree/Above Avg
UW	Hepatology attg	1	1	2	5	5	5	5	4	4	4	5	4	2	2		5	Agree strongly/Excellent
NW	ICU fellow	1	0		5	5	5	5	5	4	4	4	5	2	2
NW	GI fellow	1	0		5	5	5	5	5	5	5	5	5	2	2
UCSF	Hepatology fellow	1	0	2	5	5	5	5	5	5	5	5	5	2	2
Emory	Critical care attg	1	1	2	5	5	5	5	5	4	4	4	5	2	2	Multiple comments
Emory	Critical care fellow	1	0		4	4	4	4	4	4	4	4	4	2	2
UCSF	Hepatology fellow	1	0	2	5	5	5	5	5	5	5	5	5	2	2
Emory	Nurse	0	0	2	5	5	5	5	5	5	5	4	5	2	2
Emory	ACNP in critical care	0	0	2	4	4	4	3	4	4	4	4	4	2	2
Emory	Critical care pharmacist	0	0	2	4	4	4	3	3	5	5	5	4	2	2
Emory	NP	0	0	2	5	4	4	5	5	5	5	5	4	2	2
UCSF	Internal medicine resident	1	0	2	4	4	5	5	4	5	5	5	5	2	2
NW	Transplant surgery fellow	1	0	1	5	5	5	3	3	4	5	4	4	2	2
NW	Hepatology fellow	1	0	2	5	5	5	5	5	5	5	5	5	2	2	Should give to surgery/SICU/MICU residents. I gave the checklist to the SICU resident on call in order to ensure appropriate response to returning/ordered lab values as well as double check that all orders were properly transferred to SICU service from MICU service.
Emory	GI fellow	1	0	2	5	5	5	4	5	5	5	5	5	2	2
Emory	Critical care fellow	1	0	2	4	4	4	4	4	3	4	5	4	2	2
Emory	NP	0	0	2	4	4	4	4	4	4	4	4	3	2	2
UTSW	Internal medicine resident	1	0	2	5	5	5	5	5	5	5	5	5	2	1
UTSW	Hepatology attg	1	1	2	5	5	5	5	5	5	5	5	5	2	2
UTSW	Hepatology fellow	1	0	2	5	5	5	5	5	5	5	5	5	2	2
UTSW	Critical care attg	1	1	2	4	4	3	5	4	4	4	4	4	2	2
UTSW	Nurse	0	0		4	4	4	5	4	4	5	5	4	2	2	Define grade III/IV
UW	GI fellow	1	0	2	5	5	5	5	5	5	5	5	5	2	2
UCSF	GI fellow	1	0	2	5	5	5	5	5	4	5	5	5	2	2
MUSC	Critical care attg	1	1	2	5	5	5	5	5	3	5	5	4	2	1	Would have diagnostic area for known Tylenol overdoses. No need for all labs in cases where Tylenol OD clear.
MUSC	Nurse	0	0	2	4	4	4	4		3	4	4	3	2	2	The check list is helpful, but geared more towards MDs than RNs
MUSC	Internal medicine resident	1	0	2	5	5	5	5	4	4	5	5	5	2	2
MUSC	Critical care attg	1	1	2	4	4	4	4	3	2	4	4	4	2	2	The checklist seemingly requests tests that may be unnecessary in some situations. For instance, is an autoimmune panel or Wilson's disease eval may not be necessary in a case of clear Tylenol toxicity
MUSC	Critical care attg	1	1	2	5		4	4	4	3	4	4	4	2	2
MUSC	Critical care attg	1	1	2	5	5	5	5	5	4	5	5	5	2	2
UCSF	Hepatology fellow	1	0	2	5	5	5	5	5	5	5	5	5	2	2
UTSW	Critical care attg	1	1	2	5	5	5	5	5	5	5	5	5	2	2
Ohio State	Critical care attg	1	1	2	5	5	5	5	5	5	5	5	5	2	2	Very helpful facilitating consults/recs
Ohio State	Internal medicine resident	1	0	1	4	4	4	5	5	4	5	5	4	2	2
Ohio State	Internal medicine resident	1	0	2	4	5	4	5	4	5	4	5	4	2	2
Ohio State	Internal medicine resident	1	0	2	4	4	5	5	4	4	5	5	4	2	2	"Order set"
UCSF	Internal medicine resident	1	0	2	5	5	5	5	5	5	5	5	5	2	2
UCSF	GI fellow	1	0	2	4	5	5	5	5	4	5	5	5	2	2	This is a critical tool for housestaff, fellows, nurses and students that can be utilized at different levels of knowledge and management. There could be even more detail in the clinical management checklist, though at the risk of making the checklist overly complex or cumbersome.
UCSF	Surgery resident	1	0	2	5	5	5	5	5	5	5	5	5	2	2	None. The online checklist is excellent!
NW	Nurse	0	0	2	4	4	4	3	3	3	3	3	3	2	2
Ohio State	Internal medicine resident	1	0	2	5	5	5	5	5	4	5	5	4	2	1
Ohio State	Internal medicine resident	1	0	1	5	5	5	5	5	5	5	5	5	2	2	I did not use the checklist for my most recent admitted patient, but I plan to use it as a resource for my subsequent admissions. One suggestion I have is to include a section on managing the metabolic acidosis seen in these patients, especially with APAP overdose. I was also wondering if there was a role for the use of albumin or midodrine/octreotide for hypotension and/or decreased urine output…
Ohio State	Internal medicine resident	1	0	2	5	5	5	5	5	5	5	5	5	2	2
Yale	Critical care attg	1	1	1	3	3	4	4	3	4	4	4	4	2	1
UW	Internal medicine resident	1	0	2	4	5	5	5	5	5	5	5	5	2	2	The section on when to use hypertonic saline/mannitol was confusing, not clear which patients should be given it or when to keep [Na] >145
UW	Internal medicine resident	1	0	2	5	4	4	4	4	4	5	4	4	2	2	Easy to follow checklist. Extensive mention of ICP monitoring, when I haven't seen used often
UCSF	GI fellow	1	0	2	5	5	5	5	5	5	5	5	5	2	2
UCSF	Internal medicine resident	1	0	2	5	5	5	5	5	5	5	5	5	2	2
Emory	GI fellow	1	0	2	5	4	4	4	3	4	5	5	5	2	2
Emory	Nurse	0	0	1	5	5	5	5	5	4	5	5	4	2	2
Ohio State	Internal medicine resident	1	0	2	5	5	5	5	5	4	5	5	4	2	1	The checklist seems to focus on intubated patients with mental status changes. More advice on less acutely ill patients would be helpful.
Ohio State	Medical student (MS4)	1	0	2	5	5	4	4	4	5	5	5	5	2	2	Great checklist, very helpful. Only confusion I had was due to our patient not being a transplant candidate (cancer) or a current ICP monitoring candidate because INR too high. There wasn't really a yes she has encephalopathy but these therapies are not feasible at the time box (sic).
Alberta	Nurse	0	0		4	4	4	4	4	4	4	4	4	2	2	Should be used on rounds as QI tool
Alberta	Internal medicine resident	1	0	2	5	5	5	5	5	5	5	5	5	2	2	Specific CRRT suggestions
Alberta	Nurse	0	0		5	5	5	4	5	3	4	5	4	2	2	You re-evaluated the time frame! Dr. Karvellas so yes!
Alberta	Nurse	0	0		4	4	4	4	4	3	4	4	4	2	2	Better rationale re explanations of course of actions
Alberta	Emergency resident	1	0		4	5	5	5	5	5	5	5	5	2	2	Please change units to (??) units to facilitate use
Alberta	Critical care attg	1	1	2	4	4	4	4	4	3	4	5	4	2	2
Upenn	Nurse	0	0	2	5	5	5	5	4	4	5	5	5	2	2	Excellent checklist!
Upenn	Hepatology attg	1	1	2	5	5	5	5	5	5	5	5	5	2	2	I woud like to see the checklist be more center specific
Upenn	GI fellow	1	0	2	5	5	5	5	5	5	5	5	5	2	1	The statement, "If jugular venous oximetry <65%, titrate to blood pressure" is confusing and could be made more clear
Upenn	Hepatology attg	1	1	2	4	4	4	4	4	4	4	4	3	2	1	The checklist needs more specifics re: categorization of hepatic encephalopathy, simplification of labs (many are not necessary for ALF), and needs to be 1 page. It's not helpful for daily use, much better for admission. Need to add standard medication dosages for treatment suggestions.
Ohio State	Internal medicine resident	1	0	2	4	4	4	5	5	4	5	5	4	2	2
Ohio State	Internal medicine resident	1	0	2	5	5	5	5	5	5	4	4	4	2	2
Alberta	Critical care fellow	1	0	2	5	5	4	5	4	3	4	5	4	2	2
Alberta	Critical care attg	1	1	2	4	4	3	4	4	4	4	4	4	2	2
Alberta	Nurse	0	0	2	4	3	4	4	4	4	4	4	3	2
Colorado	GI fellow	1	0	2	4	4	4	4	4	4	4	4	4	2	1
Colorado	Critical care attg	1	1		4	4	4	4	4	3	4	4	4	2	1	No mention of mannitol to prevent cererbal edema and recommends 3% NACl?
Colorado	Internal medicine resident	1	0	2	4	4	5	4	4	3	3	4	4	2	1	Checklist was very useful in first 6 hours. Since our patient got listed/went to OR/died within 50 hours, was not as helpful.
Ohio State	Anesthesia resident	1	0	2	4	4	4	4	4	2	4	4	5	2	2	I feel that as an intern if I omitted something from the checklist (even if I had justification for it) I would have been told to do it because it was on the checklist. Overall I really like having a checklist as it is a nice reference to make sure I'm not missing anything. I do feel that it probably increases costs, but maybe for this patient population that is worth it.
MUSC	Critical care attg	1	1	2	5	5	5	5	5	2	5	5	5	2	1	Should not have to send all ALF labs if known etiology to ALF (e.g., Tylenol O/D)
Ohio State	Internal medicine resident	1	0	1	5		5				5	5	5	2	2	Under heme, is there a good plt and fibrinogen level prior to invasive procedure?
Ohio State	Critical care attg	1	1	1	4		4			4	4	5	4	2	2	Looks good - we followed everything on there per liver team recs. I just didn't see the checklist.
Ohio State	Internal medicine resident	1	0	1	4	4	4	3	4	3	4	5	5	2	2	Make checklist more available
Ohio State	Internal medicine resident	1	0	1	5	5	5	4	4	3	5	5	5	2	2	I think this is a great tool. I would definitely consider using it on a consistent basis. I think the Early Transplant Eval section should be #2 following the #1 Neurologic Eval, as encephalopathy appears to be the driving factor for consulting hepatology and transplant. I also think the checklist should have some mandatory items and other items which are optional. This may not be necessary if th…
Ohio State	Hepatology fellow	1	1	1	5	5	5	5	5	5	5	5	5	2	2
